# Supplementary material for: Development of Dipeptide N–acetyl–L–cysteine Loaded Nanostructured Carriers Based on Inorganic Layered Hydroxides
Source: Pharmaceutics. 2023 Mar 15;15(3):955. doi: 10.3390/pharmaceutics15030955 (PMC10054814; doi:10.3390/pharmaceutics15030955)
Supplement: Supplementary file 1 [file pharmaceutics-15-00955-s001.zip]

Archive with 1 entries (1 files):
- pharmaceutics-2205301-supplementary.pdf
